# Supplementary material for: The Hepatoprotective Properties of the Revised Formulation of Dahuang Xiaoshi Tang, an Ancient Chinese Herbal Decoction, Are Probed by Integrated Metabolomics and Network Pharmacology
Source: Pharmaceuticals (Basel). 2025 Oct 13;18(10):1534. doi: 10.3390/ph18101534 (PMC12567495; doi:10.3390/ph18101534)
Supplement: Supplementary file 1 [file pharmaceuticals-18-01534-s001.zip]

Archive with 1 entries (1 files):
- pharmaceuticals-3885324-supplementary.pdf
